# Supplementary material for: Adjuvanted Vaccine Induces Functional Antibodies against Pseudomonas aeruginosa Filamentous Bacteriophages
Source: Vaccines (Basel). 2024 Jan 24;12(2):115. doi: 10.3390/vaccines12020115 (PMC10892371; doi:10.3390/vaccines12020115)
Supplement: Supplementary file 1 [file vaccines-12-00115-s001.zip]

Archive with 1 entries (1 files):
- vaccines-2724296-supplementary.pdf
